# Supplementary material for: Deciphering cancer genomes with GenomeSpy: a grammar-based visualization toolkit
Source: Gigascience. 2024 Aug 5;13:giae040. doi: 10.1093/gigascience/giae040 (PMC11299109; doi:10.1093/gigascience/giae040)
Supplement: giae040_Supplemental_File [file giae040_supplemental_file.zip]

Archive with 2 entries (2 files):
- GenomeSpy supplement revision - GigaScience.docx
- supplement.mp4
